# Supplementary material for: Organosulfur Materials with High Photo- and Photo-Oxidation Stability: 10-Anthryl Sulfoxides and Sulfones and Their Photophysical Properties Dependent on the Sulfur Oxidation State
Source: Materials (Basel). 2021 Jun 23;14(13):3506. doi: 10.3390/ma14133506 (PMC8269563; doi:10.3390/ma14133506)
Supplement: Supplementary file 1 [file materials-14-03506-s001.zip]

Archive with 1 entries (1 files):
- materials-1225246-supplementary.pdf
